# Supplementary material for: Targeting the Gastrin-Releasing Peptide Receptor (GRP-R) in Cancer Therapy: Development of Bombesin-Based Peptide–Drug Conjugates
Source: Int J Mol Sci. 2023 Feb 8;24(4):3400. doi: 10.3390/ijms24043400 (PMC9967152; doi:10.3390/ijms24043400)
Supplement: Supplementary file 1 [file ijms-24-03400-s001.zip]

Archive with 1 entries (1 files):
- ijms-2144577-supplementary.pdf
